# Supplementary material for: Patient Characteristics, Treatment, and Survival in Pleuropulmonary Blastoma: An Analysis from the National Cancer Database
Source: Children (Basel). 2024 Apr 2;11(4):424. doi: 10.3390/children11040424 (PMC11049483; doi:10.3390/children11040424)
Supplement: Supplementary file 1 [file children-11-00424-s001.zip]

Archive with 1 entries (1 files):
- children-2914656-supplementary.pdf
